# Supplementary material for: Fabrication and Characterization of Co-Sensitized Dye Solar Cells Using Energy Transfer from Spiropyran Derivatives to SQ2 Dye
Source: Molecules. 2024 Oct 16;29(20):4896. doi: 10.3390/molecules29204896 (PMC11510412; doi:10.3390/molecules29204896)
Supplement: Supplementary file 1 [file molecules-29-04896-s001.zip]

Archive with 1 entries (1 files):
- molecules-3226825-supplementary.pdf
